# Supplementary material for: Pharmacological PIK3C2B inhibition rescues XLMTM phenotype in mouse models and identifies molecular markers of disease
Source: JCI Insight. 2026 Apr 9;11(10):e198568. doi: 10.1172/jci.insight.198568 (PMC13232722; doi:10.1172/jci.insight.198568)
Supplement: Supporting data values [file jciinsight-11-198568-s127.xlsx]

## Sheet: Table 1
IC50 Table
BLU3797
Concentration (nM)	PIK3C2B				PIK3CA				PIK3C3				Concentration		PIK3C2G							PIK3CD							PIK3CG
10000	101.06	83.54	103.67	90.21									20		115.671	108.891	104.919	104.588	104.261	111.848		84.724	92.3927	81.1177	94.7438	90.9538	92.6743		128.272	131.9	123.751	133.896	132.406	134.076
2500	77.37	87.11	103.37	91.73									5		67.1582	48.8249	66.4706	63.4631	69.8212	76.6901		17.7309	34.6876	37.4675	36.2203	30.6599	59.9224		78.9827	70.8839	83.8159	89.523	74.4695	83.8348
625	81.3	85.77	97.35	103.32									1.25		29.6732	34.1473	24.8166	40.18	27.3549	23.9459		14.7296	8.12128	12.9302	14.9787	1.85254	8.71081		47.639	27.086	50.7657	56.0536	37.8961	50.3112
156.25	76.15	60.46	80.35	78.91									0.3125		6.8369	1.50108	2.41189	7.57654	-0.82573	20.0793		6.70577	3.04803	17.6542	11.5565	-6.17323	7.44757		27.326	7.70994	22.6261	37.8139	31.8994	39.6417
39.0625	36.56	26.24	58.85	52.01									0.078125		11.7746	8.30251	2.28769	13.3928	-13.8051	11.4163		21.7253	6.65322	-3.58786	21.6267	5.50657	13.4092		34.4761	4.17465	33.0169	36.3978	19.7867	42.3634
9.76562	12.71	11.33	29.81	21.45									0.0195312		-13.4345	-1.05775	7.59631	15.7147	-1.9825	4.55746		15.1742	0.669056	1.5353	15.508	-3.35762	19.7652		-0.748695	2.51625	6.27254	17.7717	-16.6763	23.737
2.44141	0	3.66	13.67	10.23									0.00488281		0.633052	3.23533	-0.369694	13.9611	-2.51319	3.31969		-0.682609	-4.7703	11.754	12.9727	4.75468	2.787		27.3683	-14.314	24.5091	60.4505	42.3896	31.0029
0.610352	0	0	6.94	0									0.0012207		10.6172	-0.629393	8.21507	19.5155	3.55937	10.9026		7.43175	4.77995	3.79968	19.2868	20.0942	13.6655		9.1782	-29.9754	-5.84321	22.6821	6.76231	29.8269
0.152588	0	0	10.71	4.46									0.000305176		-9.84057	-7.25896	17.8426	9.58805	-8.40225	8.3999		17.5388	-0.117277	2.89023	17.0434	5.53473	14.4244		1.35173	-19.7456	4.74636	41.0539	27.5328	19.9008
0.038147	8.3	4.71	12.22	1.79									7.62939e-05		6.39687	-7.90657	9.34609	15.899	-3.38048	3.2588		-1.83901	-16.6071	-5.17919	-0.56323	17.7311	16.9262		-16.8059	-15.8321	4.20958	38.4458	14.1656	22.794
20000					41.322	39.1307	52.4	40.2	0	0
5000					1.5621	2.9821	4.6	1.2	0	0
1250					0	11.0115	0	10.9	0	0
312.5					11.631	6.71004	11.7	6.9	0	0
78.125					5.08082	0	13.4*	5.6	0	0
19.5312					0	9.99452	9.9	0	0	0
4.88281					0	0	11.1	8.4	0	0
1.2207					12.0064	7.74422	7.2	10	0	0
0.305176					3.09479	0	4.9	5.9	0	0
0.076294					6.93964	0	9.6	6	0	0
BLU2720
													Concentration		PIK3C2G							PIK3CD							PIK3CG
Concentration (nM)	PIK3C2B		PIK3CA				PIK3C3						20		48.7047	30.1858	41.8081	28.1919	23.8327	38.9944		67.5763	82.8291	66.1916	65.3634	81.0341	58.9723		62.178	30.9324	17.5896	45.6146	59.046	52.9808
10000	60.55	53.09											5		4.63485	18.7103	16.0687	14.4818	3.90088	-6.71407		26.6141	6.47054	8.51302	14.5683	26.1966	24.3606		2.09901	23.5973	-18.6116	-9.42961	1.84199	0.118548
2500	29.45	27.67											1.25		8.5387	-12.1714	10.4305	5.91596	-11.5184	11.6711		8.21618	3.40907	-5.90425	2.04936	-3.19803	5.1199		40.0997	32.6436	25.7943	21.6924	32.6367	13.088
625	11.69	14.17											0.3125		3.27637	-1.35796	-3.80911	12.5037	9.49772	10.3156		-2.23593	4.97297	-3.03304	14.2774	10.1834	16.7552		38.8193	22.869	6.48247	33.6167	50.2829	-2.30019
156.25	4.59	10.51											0.078125		8.67047	-7.28524	1.3832	7.80937	12.5918	7.55431		-0.524395	15.317	11.8404	0.835492	7.74284	14.3261		8.4126	6.37293	17.8013	-4.03441	21.003	39.3744
39.0625	1.88	7.59											0.0195312		6.52773	15.809	2.25376	-4.27159	-6.54902	3.2055		4.09058	10.9198	3.31853	2.22725	7.42049	9.74887		1.22388	31.3544	-4.72444	7.04136	59.4362	36.5169
9.76562	0	0											0.00488281		6.32695	-5.82113	1.42038	10.2844	15.283	4.09399		1.77869	0.782948	3.84861	7.61808	14.5799	12.2211		8.19913	-8.93409	25.5252	25.2049	47.5148	16.2062
2.44141	0	0											0.0012207		-3.16164	11.2507	2.57017	3.77034	1.22496	16.1641		11.5726	0.147432	8.64116	12.2414	10.437	2.39881		33.5235	38.6793	12.2953	39.4406	18.6902	25.4324
0.610352	0	0											0.000305176		13.9968	-5.42553	5.19963	-3.77715	9.99682	8.89793		10.2336	-1.50338	11.8352	4.75315	15.9519	18.8668		-1.7003	19.6105	14.6978	5.60218	38.0301	18.3252
0.152588	5.33	0											7.62939e-05		-1.92826	0.824036	-0.134978	-0.147283	12.9471	14.026		10.7837	17.6248	6.30207	-4.76263	15.6718	10.8903		26.9485	32.8367	7.60325	-6.27561	26.3196	16.0146
0.038147	7.98	0
20000			27.0965	32.4625	21.1061	38.0604	29.5277	30.4564	32.2273	28.5275
5000			16.5765	17.6177	6.96184	16.8279	0	7.06483	24.7142	11.1267
1250			16.6273	15.3711	6.38381	11.1091	7.10007	8.23553	2.26845	0.815407
312.5			12.5046	20.72867*	11.2044	10.1485	0.430164	17.1563	0	11.7004
78.125			12.0197	0	4.19303	14.0521	11.013	0	0	12.4307
19.5312			14.0513	4.30276	11.714	15.2613	9.16374	0	1.22523	12.3017
4.88281			24.07741*	10.1118	13.6745	9.69857	0	0	1.15297	6.23542
1.2207			14.2403	10.0737	0	0	12.6973	4.73836	0	16.1667
0.305176			0	0	2.26568	7.1341	8.19442	12.2638	0.446542	23.27848726*
0.076294			0	4.32894	9.23843	4.08282	11.8275	18.61119332*	1.66085	14.2121

## Sheet: Fig 1B
PIK3C2B biochemical assay
[Inhibitor] (nM)		BLU2720			BLU3797
10000		83.69	85.72		96.16	94.84	96.24
3330		73.62	72.06		94.54	94.04	95.26
1110		49.9	54.03		92.32	92.45	93.37
370		30.65	27.74		88.66	89.32	90.33
123		0.58	10.68		75.79	95.9	81.3
41.2		0.84	3.68		56.18	56.12	64.97
13.7		-8.23	2.38		30.45	26.14	38.14
4.57		-10.42	4.33		6.71	14.3	23.98
1.52		-9.37	-1.27		1.65	7.07	13.54
0.508		1.79	-5.19		3.04	6.36	20.56*

## Sheet: Fig 1C
BLU3797 NanoBRET response
Concentration (nM)	PIK3C2B				PIK3CA				PIK3C3
10000	101.06	83.54	103.67	90.21
2500	77.37	87.11	103.37	91.73
625	81.3	85.77	97.35	103.32
156.25	76.15	60.46	80.35	78.91
39.0625	36.56	26.24	58.85	52.01
9.76562	12.71	11.33	29.81	21.45
2.44141	0	3.66	13.67	10.23
0.610352	0	0	6.94	0
0.152588	0	0	10.71	4.46
0.038147	8.3	4.71	12.22	1.79
20000					41.322	39.1307	52.4	40.2	0	0
5000					1.5621	2.9821	4.6	1.2	0	0
1250					0	11.0115	0	10.9	0	0
312.5					11.631	6.71004	11.7	6.9	0	0
78.125					5.08082	0	13.4*	5.6	0	0
19.5312					0	9.99452	9.9	0	0	0
4.88281					0	0	11.1	8.4	0	0
1.2207					12.0064	7.74422	7.2	10	0	0
0.305176					3.09479	0	4.9	5.9	0	0
0.076294					6.93964	0	9.6	6	0	0

## Sheet: Fig 1D
BLU2720 NanoBRET response
Concentration (nM)	PIK3C2B		PIK3CA				PIK3C3
10000	60.55	53.09
2500	29.45	27.67
625	11.69	14.17
156.25	4.59	10.51
39.0625	1.88	7.59
9.76562	0	0
2.44141	0	0
0.610352	0	0
0.152588	5.33	0
0.038147	7.98	0
20000			27.0965	32.4625	21.1061	38.0604	29.5277	30.4564	32.2273	28.5275
5000			16.5765	17.6177	6.96184	16.8279	0	7.06483	24.7142	11.1267
1250			16.6273	15.3711	6.38381	11.1091	7.10007	8.23553	2.26845	0.815407
312.5			12.5046	20.72867*	11.2044	10.1485	0.430164	17.1563	0	11.7004
78.125			12.0197	0	4.19303	14.0521	11.013	0	0	12.4307
19.5312			14.0513	4.30276	11.714	15.2613	9.16374	0	1.22523	12.3017
4.88281			24.07741*	10.1118	13.6745	9.69857	0	0	1.15297	6.23542
1.2207			14.2403	10.0737	0	0	12.6973	4.73836	0	16.1667
0.305176			0	0	2.26568	7.1341	8.19442	12.2638	0.446542	23.27848726*
0.076294			0	4.32894	9.23843	4.08282	11.8275	18.61119332*	1.66085	14.2121

## Sheet: Fig 2A
MTM1			PAX7			MYOG			MYOD
WT	MTM1-null		WT	MTM1-null		WT	MTM1-null		WT	MTM1-null
14.4566	0		15.8391	17.4917		12.9838	14.0191		17.0646	17.5248
14.3394	0		15.7679	17.3197		13.2166	14.1405		17.0769	17.8474
14.2539	0		16.0338	17.4284		12.6946	13.8907		16.9745	17.3596

## Sheet: Fig 3B
Fusion index across BLU3797 concentrations
Vehicle	3000	750	188	47	12
0.4428	0.5361	0.6171	0.6298	0.6404	0.5548
0.466	0.6154	0.6404	0.7102	0.6722	0.6146
0.5036	0.7947*	0.6722	0.6406	0.7137	0.5276
0.4754	0.6953	0.7324	0.6917	0.595	0.645
0.4647	0.5581	0.6189	0.6773	0.6561	0.531
0.4515	0.6915	0.5956	0.57	0.6299	0.4517
0.4981	0.6435	0.5979	0.5833	0.6273	0.4936
0.4702	0.5849	0.6691	0.6948	0.5161	0.461
0.4345	0.5805	0.6285	0.7443	0.5692	0.4712
0.3258	0.533	0.616	0.4735	0.5066	0.335

## Sheet: Fig 3C
Fusion index across BLU2720 concentrations
Vehicle	3000	750	188	47	12
0.4239	0.6555	0.7068	0.6337	0.6004	0.475
0.6087	0.577	0.689	0.5917	0.5745	0.6156
0.5638	0.6176	0.5679	0.6585	0.6382	0.5914
0.6381	0.6135	0.6603	0.604	0.5935	0.6085
0.5764	0.6668	0.6425	0.6339	0.5955	0.6254
0.5697	0.5929	0.627	0.506	0.5547	0.6582
0.5281	0.669	0.5935	0.5897	0.5347	0.5908
0.5673	0.6162	0.5988	0.5689	0.6645	0.51
0.4644	0.6591	0.6124	0.624	0.6491	0.5924
0.3727	0.5403	0.5519	0.5634	0.5889	0.3922

## Sheet: Fig 3D
Nuclei/myotubes for BLU3797
Vehicle	3000	750	188	47	12
8.187	10.56	14.28	18.19	14.64	12.15
7.824	13.78	14.7	19.75	18.38	14.44
8.832	36.23*	18.9	17.52	21.23	11.95
7.428	17.99	19.54	22.5	12.34	15.94
7.769	11.23	11.81	15.52	15.68	10.19
7.118	18.34	11.02	11.66	13.21	6.723
9.664	16.98	10.22	12.53	13.11	9.018
6.502	12.12	17.13	20.72	7.789	7.051
7.208	13.59	17.16	25.07	11.73	6.929
3.857	11.31	16.02	7.117	10.48	3.791

## Sheet: Fig 3E
Nuclei/myotubes for BLU2720
Vehicle	3000	750	188	47	12
5.982	18.74	24.93	17.31	12.78	9.486
11.9	10.19	17.13	10.68	11.38	12.47
10.6	13.16	13.11	14.7	15.01	14.76
16.15	11.25	15.07	12.18	10.64	14.75
12.08	15.35	19.22	14.17	10.57	16.9
11.16	13.3	14.83	8.143	9.044	17.73
9.303	12.87	11.15	11.44	8.418	13.57
13.19	15.68	13.45	10.26	16.08	11.33
7.679	15.64	11.13	13.28	19.03	15.39
5.411	10.54	10.82	10.65	14.78	5.066

## Sheet: Fig 3F
Total myotubes for BLU3797
Vehicle	3000	750	188	47	12
150	151	143	108	143	142
176	154	149	134	120	128
173	78*	120	130	115	139
194	131	130	113	161	132
199	162	176	157	142	173
187	128	192	161	167	213
149	129	199	157	170	166
217	151	127	118	227	197
173	142	120	103	154	182
224	150	127	197	153	225

[truncated: 50 more sheets: Fig 3G, Fig 4A, Fig 4B, Fig 4C, Fig 4E, Fig 4F, Fig 4G, Fig 4H, Fig 4I, Fig 4J, Fig 5A, Fig 5B, Fig 5C, Fig 5D, Fig 5E, Fig 5F, Fig 6A, Fig 6B, Fig 6C, Fig 6D …]
